# Supplementary material for: Multivitamin/Multimineral Supplementation Prevents or Reverses Decline in Vitamin Biomarkers and Cellular Energy Metabolism in Healthy Older Men: A Randomized, Double-Blind, Placebo-Controlled Study
Source: Nutrients. 2023 Jun 9;15(12):2691. doi: 10.3390/nu15122691 (PMC10301451; doi:10.3390/nu15122691)
Supplement: Supplementary file 1 [file nutrients-15-02691-s001.zip]

Archive with 1 entries (1 files):
- nutrients-2432439-supplementary.pdf
